# Supplementary material for: PGPR Improves Barley Performance Under Saline Irrigation: Agronomic, Biochemical, and Transcriptional Evidence from a Two-Season Field Study
Source: Plants (Basel). 2026 Jun 19;15(12):1903. doi: 10.3390/plants15121903 (PMC13306323; doi:10.3390/plants15121903)
Supplement: Supplementary file 1 [file plants-15-01903-s001.zip]

Archive with 1 entries (1 files):
- plants-4326174-supplementary.pdf
